# Supplementary material for: A new dystrophin-deficient rat model mirroring exon skipping in patients with DMD exon 45 deletions
Source: Dis Model Mech. 2026 Feb 4;19(1):dmm052578. doi: 10.1242/dmm.052578 (PMC12919952; doi:10.1242/dmm.052578)
Supplement: Dataset 1. List of predicted off-target sites for the sgRNA. [file dmm-19-052578-Dataset1.xlsx]

## Sheet: Off-targets by CRISPOR
locusDesc	offtargetSeq	mismatchCount	cfdOfftargetScore	chrom	strand
intergenic:XM_006248868.3/XM_006248867.3-XM_006248867.3/XM_006248868.3/NM_001191664.1	GAGGAAGACTGAGTCTGCGAAGG	4	0.538043	NC_051347.1	+
intergenic:XM_039093655.1-XR_005493800.1/XM_039093656.1/XM_039093655.1/NM_001109441.1	TAGAAAGCCTGAGTCTGAGAAGG	4	0.419379	NC_051350.1	-
intergenic:NM_031503.2-XR_005499539.1	GAAGAAGCTAGAGTCTGCTGGGG	4	0.409938	NC_051336.1	+
intergenic:LOC120097278-NM_001107283.1	CAGGAAGCTTGAATCTGAGAAGG	4	0.399408	NC_051350.1	+
intron:NM_001134732.1	CAGGAAGATTAAGTCTGCAGGGG	4	0.397959	NC_051340.1	-
intron:XM_008761922.3/NM_019362.1	CAGAAAGCCCGAGTCTGCGGGGG	4	0.37978	NC_051338.1	-
intron:XM_039094389.1/XM_039094388.1/XM_008771294.2/NM_001004212.1	TAGGAAGACTGAGTCTGTGAGGG	4	0.361607	NC_051351.1	-
intergenic:XM_006229065.4/XM_006229064.4/NM_001107511.2-NM_001107511.2/XM_006229065.4/XM_006229064.4	AAGGAAGCTAGAGACCGCGGTGG	4	0.353741	NC_051336.1	+
intergenic:XM_006229594.4/XM_006229593.4/XM_006229597.3/XM_006229596.4/NM_001139507.1-XM_039099917.1/XM_006229598.3/NM_001127555.1	TAGCAAACTTGAATCTGCTGTGG	4	0.325792	NC_051356.1	+
intergenic:XR_005491494.1/XM_039088981.1/XM_006248654.4/XM_006248650.4-XM_039088981.1	TAGCAAGCATGAGTCAGCAGCGG	4	0.319219	NC_051346.1	-
intergenic:XM_039086045.1/XM_039086044.1/XM_006247037.4/XM_006247036.4/NM_001107034.1-XM_006247063.4	GAGGAAGCGTGAGTCAGAGGCGG	4	0.289855	NC_051345.1	+
intergenic:XM_039094741.1/XM_039094740.1/XM_039094739.1/XM_039094738.1/NM_001014239.1-XM_039094741.1/XM_039094738.1/NM_001014239.1/XM_039094740.1/XM_039094739.1	AGGGAAGCTGGAGTCTGCGTAGG	4	0.28	NC_051351.1	-
intron:XM_039112756.1/XM_039112755.1/XM_017594304.2/XM_008764843.3/XM_008764842.3/NM_001191985.1	GAGGAAGCCTGAGTCTGCCTGGG	4	0.277061	NC_051341.1	+
intron:XM_039083981.1/XM_039083980.1/XM_039083979.1/NM_001172159.1/NM_001109007.2	TAGGAAGGCAGAGTCTGAGGAGG	4	0.27388	NC_051344.1	+
intergenic:XR_005497851.1-NM_001109337.1	TAGACAGCTTGAGTCTGTGATGG	4	0.271205	NC_051355.1	-
intergenic:XR_005486935.1-LOC688700	TATGAAACTTGGGTCTGCAGTGG	4	0.257937	NC_051342.1	-
intergenic:XR_005497899.1/XR_005497893.1-XM_039102833.1/XM_006227769.4/NM_001106097.2	TAGGAAGCTGGGATCTGCAGTGG	4	0.238095	NC_051336.1	-
intergenic:XR_005494959.1/XR_005494958.1-LOC680359	TAGGGAGCTTGAGTCTGTTTGGG	4	0.216	NC_051351.1	+
intergenic:NM_001191817.1-XR_005496809.1/XR_005496810.1/XR_005496808.1/XR_005496807.1/XR_361797.4	TAGGAAACTTGACTCTGTAGGGG	4	0.19334	NC_051354.1	-
intergenic:XR_360679.3-LOC502111	TAGAATGCTTGACTCTGCTGTGG	4	0.180451	NC_051352.1	-
intergenic:NM_001010966.1/XM_039110485.1/XM_017593545.2-NM_001106635.1/XM_006239012.4/XM_006239011.4	TAGGAACCTTGACTCTACTGAGG	4	0.180117	NC_051340.1	+
intergenic:XM_039082824.1/XM_039082823.1-XM_008766410.3	GAGGAAGCTTGAGTCTGTTCAGG	4	0.175688	NC_051343.1	+
intergenic:XM_039111855.1-XM_216701.10	TAGATATCTTGAGTCTACGGTGG	4	0.174545	NC_051341.1	-
intergenic:XR_005493286.1-XM_008770202.3/XM_008770203.3/XM_008770201.3/XM_008770199.3/XM_017599113.2/NM_001106009.1/XM_008770200.3/XM_017599112.2/XM_017599111.2/XM_017599110.2/XM_017599109.2	GAGGAAGCATGCGTCTGCAGGGG	4	0.166955	NC_051349.1	-
intergenic:NM_057142.1-XR_005501564.1	AAGGAAACTTGAGTATGCAGAGG	4	0.15873	NC_051337.1	-
intergenic:XR_005493726.1/XM_008770750.3/XM_008770749.3/XM_006252072.4/XR_359951.4/NM_001039336.2/XM_039093321.1-XM_039092978.1/XM_039092977.1/NM_134396.2	TAGGAGGGGTGAGTCTGAGGGGG	4	0.153061	NC_051350.1	-
intergenic:Vom1r-ps6-XM_039097001.1	TAGGAAGCTCAAGTCTGCTCAGG	4	0.152381	NC_051336.1	-
intron:XM_039089282.1/XM_017598307.2/NM_198727.2	TGGGAAGATTCAGTCTGCTGTGG	4	0.148571	NC_051347.1	-
intergenic:XM_039089270.1-NM_012936.3	TAGGAAGCTGGAGTCAGCCTGGG	4	0.142633	NC_051347.1	-
intergenic:XR_005502005.1-LOC100912299	TATGAAACTTGAGTCTGTGCTGG	4	0.137755	NC_051338.1	-
intron:XM_039090330.1/XM_039090329.1/XM_039090328.1/XM_039090327.1/XM_039090326.1/XM_039090325.1/XM_039090323.1/XM_039090322.1/XM_017598667.2/XM_017598666.2/NM_001100479.2	TAGGCAGCTAGAGTCTGCCTGGG	4	0.134483	NC_051348.1	+
intergenic:XM_039079028.1/XM_039079027.1/XM_039079026.1/XM_039079025.1/XM_039079024.1/XM_039079023.1/XM_017594819.2/XM_008765105.3/XM_008765104.3/XM_006240942.4/NM_001135603.1-XM_039079027.1/XM_039079025.1/XM_039079024.1/XM_039079023.1/XM_008765105.3/XM_008765104.3/XM_006240942.4/XM_039079028.1/XM_039079026.1/XM_017594819.2/NM_001135603.1	CAGGAATCTGGAGTCTGAGGAGG	4	0.131868	NC_051342.1	+
intergenic:LOC681281-LOC366369	TAGGACCCTTGAGTCTGCCAGGG	4	0.131331	NC_051340.1	-
intron:XM_039105970.1/XM_039105969.1/XM_039105967.1/XM_017592076.2/XM_017592075.2/XM_017592074.2/XM_017592073.2/NM_130735.1	TGGGAAGTTTGTGTCTGAGGAGG	4	0.125641	NC_051338.1	-
intergenic:LOC100363139-rna-Trnap-agg-38	TAGGAAGCTTCAGTCAGTGCTGG	4	0.107342	NC_051342.1	+
intron:XM_039096921.1/XM_039096920.1/XM_039096919.1/NM_001107403.1	CAGGAAGCTTGGGTCTCCAGGGG	4	0.104042	NC_051353.1	+
intron:XM_039083800.1/NM_001108237.3	TAGGAAGCAAGACCCTGCGGTGG	4	0.0957496	NC_051344.1	-
intergenic:XM_230637.10/XM_039106606.1/XM_039106605.1-XM_039106607.1	TAGGAAGCCTGGGTATGTGGTGG	4	0.0952381	NC_051338.1	-
intergenic:XM_017588812.2/XM_006229498.3/XM_039101519.1/XM_039101514.1/XM_039101508.1/XM_039101491.1/NM_012781.4-XM_039101061.1	TAGGAAGCCTGAGACTCTGGGGG	4	0.0864346	NC_051336.1	+
intergenic:XM_002730061.5-XM_039084190.1/XM_039084191.1/XM_039084189.1/XM_039084188.1/XM_017596630.2/XM_017596628.2/XM_017596627.2	TCGGAAGCTTGAGTCTCCTTTGG	4	0.0862745	NC_051344.1	+
intergenic:XM_039094938.1-LOC100911829	TAGGAATCTGGACTCTGCAGAGG	4	0.0859291	NC_051351.1	+
intron:XR_005493754.1/XR_005493753.1	TAGGAAGCTAGAGTCTCCCAGGG	4	0.084758	NC_051336.1	+
intergenic:NM_080771.1-XM_039090267.1/NM_053821.2	TTGAAAGCATGAGTCTGGGGGGG	4	0.081039	NC_051348.1	+
intergenic:XM_574249.8/XM_008772665.3-XM_039097879.1	TAGTAAACTTGTGTCTGCTGGGG	4	0.0808081	NC_051354.1	-
intergenic:NM_001007150.1/NM_134466.3/NM_001007149.1-NM_134466.3/NM_001007150.1/NM_001007149.1	TTGGAAGCTGGATTCTGCAGAGG	4	0.0779221	NC_051340.1	-
intron:XM_006244761.4/NM_001012002.1	TAGGAAGGTTGAGACTGCCCTGG	4	0.0764552	NC_051344.1	-
intergenic:XM_006235176.4-XM_017592238.2	TCGGAAGCTGGACTCTGCCGCGG	4	0.0741509	NC_051338.1	+
intergenic:XM_039092060.1/XM_039092059.1/XM_039092058.1/XM_039092056.1/XM_039092053.1/XM_039092061.1-rna-Trnar-ucu-6	AAGGAAGCTGGTGTCTGCGCAGG	4	0.0714286	NC_051349.1	-
intergenic:XR_005504773.1/XR_005504772.1-XM_039110883.1/XM_008763717.3/XM_008763716.3	TTGGAAGCTAGAGTCTTCCGAGG	4	0.0698612	NC_051340.1	+
exon:XM_008773130.3/XM_008773129.3/XM_008773128.3	TAGGCAGCAGGATTCTGCGGTGG	4	0.0696429	NC_051356.1	-
intron:XM_039098069.1/XM_039098068.1/XM_039098066.1/XM_039098065.1/XM_039098064.1/XM_039098063.1/XM_039098062.1/XM_039098060.1/XM_039098059.1/XM_039098058.1/XM_039098057.1/XM_039098056.1/XM_039098055.1/XM_039098054.1	TAGGAAGCTGGTGACTGCTGTGG	4	0.0687831	NC_051354.1	+
intergenic:XR_005502732.1-NM_012637.2	TAGGAAGCTAGCCTCTGCAGAGG	4	0.0678388	NC_051338.1	-
exon:XM_006235628.4	TAGGGAGCTTGACTCGGTGGAGG	4	0.067461	NC_051338.1	+
intergenic:XR_005488576.1/XR_005488575.1-XR_001839634.2	TGGGAAGCTTGATTCTGTGCCGG	4	0.0661224	NC_051343.1	-
intergenic:XM_039112722.1/NM_001164400.1-XM_008764690.3/NM_053865.1	TAGCAAGCTTTACTCTGCTGTGG	4	0.0571565	NC_051341.1	+
intron:NM_001107432.1	CAGGAAGCTGGAGTCTCAGGTGG	4	0.0542986	NC_051354.1	-
intergenic:XR_005496030.1/XR_005496029.1/XM_039096803.1/XM_039096802.1/XM_039096801.1/XM_039096800.1/XM_039096799.1/XM_039096798.1/XM_017600947.2/XM_006254873.4/XM_006254871.4/XM_006254870.3/XM_006254869.3/XM_006254868.4/XM_006254866.3/XM_006254865.4/NM_001107382.1-XR_005496030.1/XR_005496029.1/XM_039096803.1/XM_039096802.1/XM_039096801.1/XM_039096800.1/XM_039096799.1/XM_039096798.1/XM_017600947.…	TTGGAAGTTTGCTTCTGCGGTGG	4	0.0502392	NC_051353.1	+
intron:XM_039090717.1/NM_001107177.1	TAGCAAGATTCTGTCTGCGGGGG	4	0.0491597	NC_051348.1	-
exon:XM_039100978.1	GAAGAAGCTGGAGTCTGGGGGGG	4	0.0478261	NC_051336.1	-
intron:XR_001839012.2	GAGGAAGCTGGAGTCTGGGTTGG	4	0.0446377	NC_051342.1	+
intergenic:XM_039092654.1/XM_039092653.1-LOC108352715	TGGGAAGGTTGAGACTGGGGAGG	4	0.042449	NC_051349.1	-
intergenic:XR_005501532.1-NM_023993.1	TAGGAAGCTTGGGTCTCAGCTGG	4	0.0392157	NC_051337.1	-
intergenic:XM_039099760.1-XM_039099759.1	TAGGATGCTTGAGCCTGCCCAGG	4	0.0392078	NC_051356.1	-
intron:XM_039102303.1/XM_017588836.2/XM_008760219.3/XM_008760218.3/XM_006231021.4/NM_175577.3	GAGGAAGCTAGAGTTTGTGGTGG	4	0.0351375	NC_051336.1	-
intergenic:NM_001109474.1-XM_017590475.1	TAATAAGCTTGGGTCTGGGGAGG	4	0.0262626	NC_051336.1	-
intergenic:XR_005491925.1-XM_039089282.1/XM_017598307.2/NM_198727.2	AATTAAGCTGGAGTCTGCGGGAG	4	0.023569	NC_051347.1	-
intron:XR_005501943.1/XM_006235648.4/NM_001108607.1	TAGGAAGCTCCAGTCTGGGTTGG	4	0.0213333	NC_051338.1	+
intergenic:XR_005493277.1-XR_001841141.2	CAGGAAGCTTGGGTGTGCTGTGG	4	0.0206349	NC_051349.1	-
intergenic:XR_005498353.1-LOC100361391	TGGGAAGCTTGGGTGTGCTGAGG	4	0.0192593	NC_051356.1	+
intergenic:XM_039095243.1/XM_039095242.1/XM_039095241.1/XM_039095237.1/XM_039095236.1/XM_039095235.1/XM_008771370.2-XM_039094674.1/XM_039094673.1/XM_006253355.4/XM_006253354.4/XM_039094675.1/NM_001108401.1	TAGGAAGCTTGAGCCTCTGCTGG	4	0.0185217	NC_051351.1	-
intergenic:LOC100910158-LOC363734	TAGGAAGCTGGAGTCATGGGTGG	4	0.0151515	NC_051346.1	+
intergenic:XR_001839732.2-XR_005489615.1	GAGGAAGCTTCAGTGTGTGGCGG	4	0.0131766	NC_051344.1	-
intergenic:XM_006246832.4/XR_005490272.1-NM_001024739.1	TAGGAACCTTGAGAATGGGGAGG	4	0.0126102	NC_051345.1	+
intergenic:XR_354343.3-XM_039109195.1/NM_130425.1	TAGGAAGCTTGATTATCAGGGGG	4	0.00844646	NC_051340.1	+
intergenic:XR_595942.2-XR_005493434.1	TTGGAAGGTTGAGTGTGGGGTGG	4	0.00311688	NC_051349.1	+
intergenic:XR_005487660.1-XR_005486935.1/XR_001838843.2	CAGGAAGCTGGAGTGTGGGGAGG	4	0.00285714	NC_051342.1	+
intergenic:XM_039104777.1/XM_039104776.1/XM_039104773.1/XM_039104772.1/XM_039104771.1/XM_039104770.1/XM_008761738.2/XM_008761735.3/XM_008761732.3/XM_008761729.2/XM_008761728.3/XM_008761725.3/XM_006233964.4/XM_006233959.4/XM_039104775.1/XM_039104774.1/XM_006233967.2/XM_006233958.2/XM_006233957.4/NM_001024871.1-XM_008761738.2/XM_008761729.2/XM_006233967.2/XM_006233958.2/XM_039104778.1/XM_039104779.1	TGGGAGGCTTGAGGCAGCGGAGG	4	0	NC_051338.1	+
intergenic:LOC680514-XR_005502009.1	TAGGCAGCTGGAGGCAGCGGTGG	4	0	NC_051338.1	+
intron:XM_039112867.1/XM_039112866.1/XM_039112844.1/XM_039112843.1/XM_039112842.1/XM_039112841.1/XM_039112840.1/XM_039112839.1/XM_039112838.1/XM_039112836.1/XM_039112835.1/XM_039112834.1/XM_039112833.1/XM_039112832.1/XM_039112830.1/XM_039112829.1/XM_039112828.1/XM_039112827.1/XM_039112826.1/XM_039112824.1/XM_039112823.1/XM_039112822.1/XM_039112821.1/XM_039112820.1/XM_039112819.1/XM_039112818.1/XM…	TAGGAGGATTGAGGCTGCTGAGG	4	0	NC_051341.1	-
intergenic:NM_001108216.1-XM_008767035.3	TAGGAAGCGGGAGGCTGCGATGG	4	0	NC_051344.1	+
intergenic:NM_057107.1-XM_039083975.1	TAGGAAGCTCAAGGCTGCTGGGG	4	0	NC_051344.1	+
intergenic:XR_005489717.1/XM_039085367.1/XM_039085366.1/XM_017597070.2/XM_006245942.4/NM_001007607.1-XM_039085367.1/XM_017597070.2/XM_006245942.4/XR_005489717.1/XM_039085366.1	TAGGAAGCTGGAGGCCGGGGTGG	4	0	NC_051345.1	-
intergenic:rna-Trnap-agg-70-NM_001107249.1	TAGGAAGCTTGGGGTTGCAGCGG	4	0	NC_051350.1	-
intergenic:XM_039095909.1/XM_039095907.1/XM_039095906.1/XM_039095905.1/XM_039095904.1/XM_039095903.1/XM_039095902.1/XM_039095901.1/XM_039095900.1/XM_039095899.1/XM_039095898.1/NM_001014146.1-XR_005495751.1	GAGGAAGCTTGATGCTGCTGAGG	4	0	NC_051352.1	-
intergenic:XM_039097854.1/XM_039097843.1/XM_039097842.1/XM_039097841.1/XM_039097844.1/XM_039097851.1/XM_039097850.1/XM_039097848.1/NM_001108447.2/XM_039097847.1-XM_039097854.1/XM_039097852.1/XM_039097847.1/XM_039097844.1/XM_039097842.1/XM_039097841.1/XM_039097850.1	TAGCAAGCTTGAGGCTGCCCAGG	4	0	NC_051354.1	+
exon:XM_039100206.1/XM_039100205.1/XM_039100204.1/XM_006257140.4/XM_001055549.7/XM_039100207.1	GAGGAAGCTGGAGGCTGCTGAGG	4	0	NC_051356.1	-
