# Supplementary material for: A new dystrophin-deficient rat model mirroring exon skipping in patients with DMD exon 45 deletions
Source: Dis Model Mech. 2026 Feb 4;19(1):dmm052578. doi: 10.1242/dmm.052578 (PMC12919952; doi:10.1242/dmm.052578)
Supplement: Dataset 2. List of DEGs from RNA sequencing in skeletal and cardiac muscles at 6 and 12 months. [file dmm-19-052578-Dataset2.xlsx]

## Sheet: Pso_6M_down
gene

## Sheet: Pso_6M_up
gene

## Sheet: Pso_12M_down
gene

## Sheet: Pso_12M_up
gene

## Sheet: Sol_6M_down
gene

## Sheet: Sol_6M_up
gene

## Sheet: Sol_12M_down
gene

## Sheet: Sol_12M_up
gene

## Sheet: Dia_6M_down
gene

## Sheet: Dia_6M_up
gene

[truncated: 6 more sheets: Dia_12M_down, Dia_12M_up, Heart_6M_down, Heart_6M_up, Heart_12M_down, Heart_12M_up]
